# Supplementary material for: Targeted sensors for glutamatergic neurotransmission
Source: eLife. 2023 Jan 9;12:e84029. doi: 10.7554/eLife.84029 (PMC9917459; doi:10.7554/eLife.84029)
Supplement: Source code 1. [file elife-84029-code1.zip]

Archive with 2 entries (2 files):
- SnFR_ROI_Finder.ijm
- __MACOSX/._SnFR_ROI_Finder.ijm
